# Supplementary material for: Community health workers’ dissemination of COVID-19 information and services in the early pandemic response: a systematic review
Source: BMC Health Serv Res. 2024 Jun 7;24:711. doi: 10.1186/s12913-024-11165-y (PMC11161953; doi:10.1186/s12913-024-11165-y)
Supplement: Supplementary file 2 — Supplementary Material 2 [file 12913_2024_11165_MOESM2_ESM.xlsx]

## Sheet: Grey lit
Reviews undergoing ref list search
Review	Searched ref	Outcome	Reason
Adebisi YA, Rabe A, Lucero-Prisno DE. Risk communication and community engagement strategies for COVID-19 in 13 African countries. Health Promot Perspect. 2021;11(2):137-47.
	Ministry of Health (MOH), Ethiopia Public Health Institute (EPHI). Risk Communication and Community Engagement Strategy for COVID-19 Outbreak Response in Ethiopia. Addis Ababa, Ethiopia: MOH, EPHI; 2020.	Exclude	Not available online
	Zikargae MH. COVID-19 in Ethiopia: assessment of how the Ethiopian government has executed administrative actions and managed risk communications and community engagement. Risk Manag Healthc Policy. 2020;13:2803–10. doi: 10.2147/rmhp.s278234. - DOI - PMC - PubMed	Exclude	Not relevant
	WHO. When Community Engagement Restored Trust and Raised Public Index of Suspicion for COVID-19. Available from: https://www.afro.who.int/news/when-community-engagement-restored-trust-a.... Accessed February 28, 2021.	FT screen	Exclude	Not relevant
	Zhang Y, Tambo E, Djuikoue IC, Tazemda GK, Fotsing MF, Zhou XN. Early stage risk communication and community engagement (RCCE) strategies and measures against the coronavirus disease 2019 (COVID-19) pandemic crisis. Glob Health J. 2021;5(1):44–50. doi: 10.1016/j.glohj.2021.02.009. - DOI - PMC - PubMed	Exclude	Not relevant
	Gonah L. Key considerations for successful Risk Communication and Community Engagement (RCCE) programmes during COVID-19 pandemic and other public health emergencies. Ann Glob Health. 2020;86(1):146. doi: 10.5334/aogh.3119. - DOI - PMC - PubMed	Exclude	Not relevant
Bhaumik S, Moola S, Tyagi J, Nambiar D, Kakoti M. Community health workers for pandemic response: a rapid evidence synthesis. BMJ glob. 2020;5(6):06.
	COVID-19-PHC Action Group COVID-19 preparedness checklist for rural primary health care and community settings. Available: https://www.georgeinstitute.org.in/covid-19-preparedness-checklist-for-r... [Accessed 27 Apr 2020].	Exclude	Not relevant
Nachega JB, Atteh R, Ihekweazu C, Sam-Agudu NA, Adejumo P, Nsanzimana S, et al. Perspective Contact Tracing and the COVID-19 Response in Africa: Best Practices, Key Challenges, and Lessons Learned from Nigeria, Rwanda, South Africa, and Uganda. Am J Trop Med Hyg. 2021;104(4):1179-87.
Peacocke EF, Heupink LF, Frønsdal K, Dahl EH, Chola L. Global access to COVID-19 vaccines: a scoping review of factors that may influence equitable access for low and middle-income countries. BMJ Open. 2021;11(9).
Pengid S, Peltzer K, Villela EFD, Fodjo JNS, Siau CS, Chen WS, et al. Using Andersen's model of health care utilization to assess factors associated with COVID-19 testing among adults in nine low-and middle-income countries: an online survey. BMC Health Serv Res. 2022;22(1):11.
	Ballard M, Bancroft E, Nesbit J, Johnson A, Holeman I, Foth J, Rogers D, Yang J, Nardella J, Olsen H, et al. Prioritising the role of community health workers in the COVID-19 response. BMJ Glob Health. 2020;5:74. doi: 10.1136/bmjgh-2020-002550.
	Community health workers are crucial to pandemic response. How to support them. https://theconversation.com/community-health-workers-are-crucial-to-pandemic-response-how-to-support-them-134908. Accessed 11 Apr 2021	Exclude	Not relevant
	Goldfield NI, Crittenden R, Fox D, McDonough J, Nichols L, Lee Rosenthal E. COVID-19 crisis creates opportunities for community-centered population health: community health workers at the center. J Ambul Care Manage. 2020;43:184–190. doi: 10.1097/JAC.0000000000000337.	Exclude	Proposal
	From: Ballard. Jha N. India’s first line of defense against the coronavirus is an army of 900,000 women without masks or hand sanitizer, 2020. Available: https://www.buzzfeednews.com/article/nishitajha/india-coronaviruscases-ashas	FT screen
	From: Ballard. Ferguson N, Laydon D, Nedjati- Gilani G, et al. Impact of non- pharmaceutical interventions (NPIs) to reduce COVID19 mortality and healthcare demand, 2020. Available: https://www. imperial. ac. uk/ media/imperial-college/medicine/sph/ide/gida-fellowships/ImperialCollege-COVID19-NPI-modelling-16-03-2020.pdf	Exclude	Not relevant
	From Ballard. Wiah O, Subah M, Varpilah B, et al. Prevent, detect, respond: how community health workers can help in the fight against COVID-19. BMJ Opinion 2020.	FT screen
	From: Ballard. Boyce M, Katz R. Community health workers and pandemic preparedness: current and prospective roles, 2020. Available: https://www.frontiersin.org/articles/10.3389/fpubh.2019.00062/full	Exclude	Proposal
Recto P, Lesser J, Zapata J, Moreno-Vasquez A, Gandara E, Idar AZ, et al. The Development and Implementation of a COVID-19 Project ECHO: A Program for Community Health Workers Serving Populations from Rural and Medically Underserved Areas in South Texas. Issues Ment Health Nurs. 2022;43(2):184-8.	Peretz, P. J., Islam, N., & Matiz, L. A. (2020). Community health workers and covid-19 - Addressing social determinants of health in times of crisis and beyond. The New England Journal of Medicine, 383(19), e108. https://doi.org/10.1056/NEJMp2022641	FT screen
Supriya B, Wallace P, Zakoj M, Perera WLSP, Kato M. Roles of community health workers in advancing health security and resilient health systems: emerging lessons from the COVID-19 response in the South-East Asia region. WHO South East Asia Journal of Public Health. 2021;10(Suppl. 1):S41-S8.	Chatterjee P. Community preparedness for COVID-19 and frontline health workers in Chhattisgarh. Indian J Public Health. 2020;64(6):102–4. https://doi.org/10.4103/ijph.ijph_467_20	Exclude	Not relevant
	Tran BX, Phan HT, Nguyen TPT, Hoang MT, Vu GT, Le HT et al. Reaching further by village health collaborators: the informal health taskforce of Vietnam for COVID-19 responses. J Glob Health. 2020;10(1). https://doi.org/10.7189/jogh.10.010354 PMID:32509285	Exclude	Proposal
	Rahman AT, Yeasmine I. Refugee health workers lead COVID-19 battle in Bangladesh camps. UNHCR; 24 July 2020 (https://www. unhcr.org/en-au/news/stories/2020/7/5f198f1f4/refugee-healthworkers-lead-covid-19-battle-bangladesh-camps.html, accessed 21 December 2020).	FT screen
	Singh L. BMC’s community health volunteers: in the frontline of Covid fight, but poorly paid, exposed to risk. The Indian Express. 28 April 2020 (https://indianexpress.com/article/cities/mumbai/bmcscommunity-health-volunteers-in-the-frontline-of-covid-fight-but-poorlypaid-exposed-to-risk-6382159/, accessed 19 November 2020)	FT screen
	Shaik M. Coronavirus: what is the Dharavi model being praised by WHO chief Tedros Adhanom. India Today. 11 July 2020 (https://www. indiatoday.in/india/story/what-is-the-dharavi-model-being-praisedby-who-chief-tedros-adhanom-1699388-2020-07-11, accessed 21 November 2020).	Exclude	Not relevant
	Tejativaddhana P, Wichukorn S, Kasemsup V, Suksaroj T. The roles of village health volunteers: COVID-19 prevention and control in Thailand. Asia Pac J Health Manag. 2020;15(3):18–22. https://doi. org/10.24083/apjhm.v15i3.477	FT screen
	Narkivichien N. Thailand’s 1 million village health volunteers – “unsung heroes” – are helping guard communities nationwide from COVID-19. World Health Organization; 28 August 2020 (https://www. who.int/thailand/news/feature-stories/detail/thailands-1-million-villagehealth-volunteers-unsung-heroes-are-helping-guard-communitiesnationwide-from-covid-19, accessed 20 November 2020)	FT screen
	UN Habitat. Community volunteers visit thousands of homes in Myanmar slums with COVID-19 information; 18 June 2020 (https://unhabitat.org/ community-volunteers-visit-thousands-of-homes-in-myanmar-slums-withcovid-19-information, accessed 20 November 2020).	FT screen
	Changoiwala P. The million women working on India’s Covid-19 frontlines. Direct Relief. 23 May 2020 (https://www.directrelief. org/2020/05/the-million-women-working-on-indias-covid-19-frontlines/, accessed 21 December 2020).	FT screen
	Niyati S, Mandela SN. Impact of the pandemic on accredited social health activists (ASHA) in India. Rev Agrar Stud. 2020;10(1) (http://ras.org.in/61365ac2c2e523ec464847dbf0cbf4a5, accessed 9 November 2020).	FT screen
	Harigovind A. COVID-19 fight brings out the best in ASHA workers. The Hindu. 29 March 2020 (https://www.thehindu.com/news/ cities/Kochi/covid-19-fight-brings-out-the-best-in-asha-workers/ article31195770.ece, accessed 22 December 2020).	FT screen
	Antara NF, Rita S. Community health workers left in the lurch. Dhaka Tribune. 8 May 2020 (https://www.dhakatribune.com/bangladesh/ nation/2020/05/08/community-health-workers-left-in-the-lurch, accessed 22 December 2020).	FT screen	Exclude - CHW's work is not descibed in terms of providing info. to communities
	Community-based health care, including outreach and campaigns, in the context of the COVID-19 pandemic: interim guidance. Geneva and New York: World Health Organization and the United Nations Children’s Fund (UNICEF); May 2020 (https://apps.who.int/iris/ handle/10665/331975, accessed 22 December 2020).	Exclude	Proposal

## Sheet: Excl abstract notes
Ref of excluded abstract	Notes
Afzal MM, Pariyo GW, Lassi ZS, Perry HB. Community health workers at the dawn of a new era: 2. Planning, coordination, and partnerships. Health Research Policy and Systems. 2021;19(Supplement 3) (no pagination).	Doesn't meet inclusion criteria but this series is a review of CHW programs and good background info. re successful CHW programs
Bhaumik S, Moola S, Tyagi J, Nambiar D, Kakoti M. Community health workers for pandemic response: a rapid evidence synthesis. BMJ glob. 2020;5(6):06.	Good background info on what CHW needs to succeed
Griffin J, Waldman J, Dankanich M. Engaging people experiencing homelessness in community health worker-facilitated tele health services in response to covid-19. J Gen Intern Med. 2021;36(SUPPL 1):S387.	No online abstract
Ballard M, Bancroft E, Nesbit J, Johnson A, Holeman I, Foth J, Rogers D, Yang J, Nardella J, Olsen H, et al. Prioritising the role of community health workers in the COVID-19 response. BMJ Glob Health. 2020;5:74. doi: 10.1136/bmjgh-2020-002550.	Good background info
Perrya HB, Hodginsb S. Health for the people: past, current, and future contributions of national community health worker programs to achieving global health goals. Global Health: Science and Practice. 2021;9(1):1-9.	Speaks well on the importance of CHWs in COVID response
Supriya B, Wallace P, Zakoj M, Perera WLSP, Kato M. Roles of community health workers in advancing health security and resilient health systems: emerging lessons from the COVID-19 response in the South-East Asia region. WHO South East Asia Journal of Public Health. 2021;10(Suppl. 1):S41-S8.	Review with recommendations for CHWs based on COVID response
Wild A, Kunstler B, Goodwin D, Onyala S, Zhang L, Kufi M, et al. Communicating COVID-19 health information to culturally and linguistically diverse communities: insights from a participatory research collaboration. Public Health Res Pract. 2021;31(1):5.	Important info. re. CALD groups' enggement with COVID-19 in Australia
Community health workers are crucial to pandemic response. How to support them. https://theconversation.com/community-health-workers-are-crucial-to-pandemic-response-how-to-support-them-134908. Accessed 11 Apr 2021	The WHO has established a number of criteria for effective community health programmes in the COVID-19 response. Details CHW challenges and ways to overcome them generally - not COVID restricted
Goldfield NI, Crittenden R, Fox D, McDonough J, Nichols L, Lee Rosenthal E. COVID-19 crisis creates opportunities for community-centered population health: community health workers at the center	Proposal for making COVID response work with CHWs
https://www.afro.who.int/news/when-community-engagement-restored-trust-and-raised-public-index-suspicion-covid-19	Grey lit, contract tracing by WHO staff not CHW
Roth S, Butler DE, Garrison E, DeChant P, Dalton L, Daniel D, et al. Community health workers help a federally qualified health center adapt to older adults' needs, even during a pandemic. J Am Geriatr Soc. 2021;69(SUPPL 1):S154.	Geriatrics, not COVID-19 focussed
Waters. Community Workers Lend Human Connection To COVID-19 Response	Does not really cover a COVID-19 response
Wells. Community health workers and non-clinical patient navigators: A critical COVID-19 pandemic workforce	Discusses how CHW should be deployed in the COVID-19 response, and why
Ganczak. A Peer-Based Educational Intervention Effects on SARS-CoV-2 Knowledge and Attitudes among Polish High-School Students	Med students not CHWs
Smith AC, Woerner J, Perera R, et al. An investigation of associations between race, ethnicity, and past experiences of discrimination with medical mistrust and COVID-19 protective strategies. J Racial Ethn Health Disparities. 2021:1–13.

## Sheet: Data abstraction
Ref	Publication date	Report type	Evaluation type (formal scientifc evaulation, before- and after- outcome measure comparison with data, commentaries - expert option, anedotes		Program start date and end date or date active	Study designs (if applicable) experimental, cross sectional, review, case studies using quantitative or qualitative methods	Quantitative/qualitative data	Country	Setting (eg. Urban/rural)	Location of program	Type	Core components	Key outcomes	Roles of CHWs	Key facilitators affecting CHWs’ effectiveness	Key barriers affecting CHWs’ effectiveness	CHWs impact on community trust in COVID-19 public health strategies	CHWs impact on community COVID-19 vaccine uptake	CHWs impact on community COVID-19 test uptake	Notes
Harigovind A. COVID-19 fight brings out the best in ASHA workers. The Hindu. 29 March 2020 (https://www.thehindu.com/news/ cities/Kochi/covid-19-fight-brings-out-the-best-in-asha-workers/ article31195770.ece, accessed 22 December 2020).	2020-03-29	News article	Commentary		Not stated, but program active as at publication date	NA	Mixed - mostly qualitative	India	India wide?	India; Paravur muncipality	ASHAs	Accredited Social Health Activists (ASHA) are CHWs and local women employed by Indian government to to connect the marginalized communities to the health care system.	Suceessful home quarantine	ASHAs act as health educators and promoters in their communities. Provide info. re. people in home quarantine with COVID-19, check on and provide food to those in home quarantine and those in need, reporting returning travellers to health official to enforce quarantine requirements.	Knowing the community well and having rapport with people in the neighbourhood enables people to 'open up' to them.	Large workload, lack of PPE and santiser or having to purchase these for themselves, pay (honorarium) is often delayed by 2-3 months -> finanacial stress.	Over 3,800 persons are in home quarantine in the district			https://en.wikipedia.org/wiki/Accredited_Social_Health_Activist	Info. sharing to prevent COVID isn't really mentioned, the role is described more in terms of supporting home Q
Changoiwala P. The million women working on India’s Covid-19 frontlines. Direct Relief. 23 May 2020 (https://www.directrelief. org/2020/05/the-million-women-working-on-indias-covid-19-frontlines/, accessed 21 December 2020).	2020-05-23	News article	Commentary		Start: 25 March 2020, active at publication date	NA	Mixed - mostly qualitative	India	India wide	India; Maharashtra state	ASHAs		Limiting COVID-19 transmission	Going door-to-door conducting surveys, checking for coronavirus symptoms, suplying food packages and educating people about COVID-19 prevention. Creating awareness about the pandemic. Generally role is to connect rural and marginalized communities with “accessible, affordable and quality” health care services; ASHAs are the first port of call for any health-related demands here.	Dedication to protecting their communitiess from COVID even when facing infection risk, stigma, possible violence themselves. Responding to the attacks on ASHAs, the Indian government approved amendments to The Epidemic Diseases Act of 1897 on April 22, making such crimes punishable with up to seven years of imprisonment and a fine of up to $7,000.	Being assaulted on the job. Limited training (sometimes extremely brief sessions) and limited PPE and santiser. Being excluded from their own households due to perceived infection threat. COVID-19 stigma -> people don't want to report suspected cases to them. Lack of employment rights, eg. leave, pensions as they are considered volunteers.				“ASHAs are the foot soldiers in India’s battle against the dreaded Covid-19,” said K. Somashekhar Yadagiri, state president of the Karnataka ASHA Workers’ Union,
UN Habitat. Community volunteers visit thousands of homes in Myanmar slums with COVID-19 information; 18 June 2020 (https://unhabitat.org/ community-volunteers-visit-thousands-of-homes-in-myanmar-slums-withcovid-19-information, accessed 20 November 2020).	2020-06-18	News article	Commentary		Not stated, past tense used implying that program had ended by the publication date	NA	Mixed - mostly qualitative	Myanmar	Myanmar’s largest city Yangon		Community volunteers doing home visits	UN-Habitat supported a team of community volunteers in five informal settlements in Myanmar’s largest city Yangon who have contacted over 13,2000 households to provide accurate information about COVID-19 and dispel false rumours. UN-Habitat is working with existing community development committees.		Provide accurate information about COVID-19 to communities including prevention. COVID-19 prevention Information leaflets were shared with communities. Distribute masks to households (102k distributed) and teach people how to use the masks.	Training provided by UN Habitat, PPE and sanitiser provided.
Narkivichien N. Thailand’s 1 million village health volunteers – “unsung heroes” – are helping guard communities nationwide from COVID-19. World Health Organization; 28 August 2020 (https://www. who.int/thailand/news/feature-stories/detail/thailands-1-million-villagehealth-volunteers-unsung-heroes-are-helping-guard-communitiesnationwide-from-covid-19, accessed 20 November 2020)	2020-08-28	News article	Commentary		Start: 2 March 2020, active at publication date	NA	Mixed - mostly qualitative	Thailand	Nationwide 'army' of health volunteers (1.04m pre-COVID-19, managed by Govt), large majority are women.		Village health volunteers doing home visits			Support people in home quarantine with food, health checks. The volunteers are knocking on doors of all households to give advice on COVID-19 prevention, symptoms and self-observation, while handing out cloth masks that they have hand-sewn as well as alcohol-based gel and health flyers. Support vunerable people isolating as they are at risk of COVID-19. Assist with contact tracing.	"We know everyone here and we have their trust and confidence.” Pride in serving the community and strong sense of connection with the commuity. PPE and santiser provided. Volunteeers supported with info through an app designed for them.		“Village health volunteers are key community personnel who have helped essential health care services to continue without disruption,” said Sushera Bunluesin, a WHO National Officer for its Thailand Office. They provide reassurance and help communities feel safe. Help remove COVID-19 stigma.			>11million homes visted during March to April 2020.
https://www.sydney.edu.au/sydney-southeast-asia-centre/news/the-role-of-thailand-village-health-volunteers-in-covid-19.html	Not stated	News article	Commentary		Not stated	NA	Mixed - mostly qualitative	Thailand	Nationwide 'army' of health volunteers (1.04m managed by Govt), large majority are women.		Village health volunteers doing home visits	Found in almost every village in Thailand, these volunteers have played a key role in connecting people with the formal healthcare system for over 40 years.		Disseminate COVID-related health information and resources, take temperatures, monitor gatherings and movements in the village, direct patients to their district hospital, and serve as a critical point of contact between the community and public health officials.
https://indianexpress.com/article/cities/mumbai/bmcs-community-health-volunteers-in-the-frontline-of-covid-fight-but-poorly-paid-exposed-to-risk-6382159/	2020-08-28	News article	Commentary		Not stated	NA	Mixed - mostly qualitative	India	Brihanmumbai Municipal Corporation		Community volunteers doing home visits	4k Community Health Volunteers are 'the backbone of the health workforce'		Going door to door and contact-tracing, COVID-19 awareness campaigns	They know their comunities very well	Infection risk to selves and facing stigma, hostility from this, PPE and santisier not provided unless they buy it themselves, threatened with termination when protesting their need for safety gear. Long hours. Poor pay (honorarium)
https://www.unhcr.org/en-au/news/stories/2020/7/5f198f1f4/refugee-health-workers-lead-covid-19-battle-bangladesh-camps.html	2020-07-24	News article	Commentary		Since at least 26 January, 2020. Operating at time of publication	NA	Mixed - mostly qualitative	Bangladesh	Refugee settlements		Community volunteers doing home visits	1,400 Rohingya Refugees trained by UN as CHWs	Increased case detection, reduced transmission	Go door-to-door in densely populated camps that house some 860,000 Rohingya refugees, sharing information about health and hygiene, looking out for signs of illness, recording births and deaths, and acting as a bridge between refugee communities and health facilities. Provide accurate COVID-19 information and practical advice. Advises symptomatic people to get tested and isolate at a facility. Re…	Trust built between CHWs and community translates to building trust with the health centre.	Fear or COVID-19 stigma makes people less likely to want to get tested.
Wiah et al. Prevent, detect, respond: How community health workers can help in the fight against covid-19. https://blogs.bmj.com/bmj/2020/03/27/prevent-detect-respond-how-community-health-workers-can-help-fight-covid-19/	2020-03-27	BMJ Opinion piece	Expert opinion		Not stated, active at time of submission	NA		Liberia	National Community Health Assistant Program		CHWs	Strengthen covid-19 preparedness and response		Explaining and promoting social distancing and organising hand hygiene stations (and mobilising residents to use them), and educating their neighbors about interrupting disease transmission. Infection prevention supplies, including buckets and soap, are being distributed. Educating communities about the signs, symptoms, and transmission routes of covid-19. Preparing commuities for introduction of…
https://www.buzzfeednews.com/article/nishitajha/india-coronavirus-cases-ashas	2020-03-21	News article	Commentary		Possibly since mid-Mar 2020, current at pub date	NA	Mixed - mostly qualitative	India	India wide		ASHAs			Track down returnees, monitor them and their families for 14 days to check whether they develop any symptoms of the coronavirus, and go door to door teaching people how to practice social isolation, and to protect themselves. Fear of retailation from supervisors if they speak out. Severely underpaid, no workers rights. Violence from communities.	The skills and the capacity these women have, the way in which they are familiar with each community’s members — the sick, the elderly, the children — the ASHAs are the most likely to know when someone is displaying symptoms of coronavirus, has been traveling abroad or is missing from the home. Without them, doctors will be operating blind,” Barria said.	Govt fails to supply PPE, santisier. ASHAs buy/make their own. Consequently they cannot protect themselves following best practice guidelines. Training cancelled. No promise of free heathcare if they get COVID or their families do, no sick leave. The work is hard and hours long. People hides cases fearing that case detection -> loss of income.
Peretz, P. J., Islam, N., & Matiz, L. A. (2020). Community health workers and covid-19 - Addressing social determinants of health in times of crisis and beyond. The New England Journal of Medicine, 383(19), e108. https://doi.org/10.1056/NEJMp2022641	2020-11-05	Perspective	Commentary		Start early March, currently operating as at article submission date	NA	Mixed - mostly qualitative	United States	New York City		CHWs	CHWs supporting isolating COVID-19 patients, including by navigating health, well-being, food, welfare, employment and immigration systems.	CHWs leveraged their cultural connectedness and shared life experiences to offer practical advice, coaching, and support in navigating the health system to address each challenge.	CHWs uncovered and took action to address social determinants of disparities in Covid-19 infections and outcomes, serving as cultural brokers and navigators between community members and fragmented systems of care and mitigating fear and correcting misinformation in disadvantaged communities.	CHWs leveraged their cultural connectedness and shared life experiences to offer practical advice, coaching, and support in navigating the health system to address each challenge. CHWs were multicutral and could connect with CALD patients who were worst affected by COVID-19 in NYC		CHWs at our institutions started adapting their workflows in early March. Since then, they have conducted more than 9600 wellness checks over the phone, helped nearly 3400 people enroll in online patient portals and prepare for upcoming telehealth appointments, and conducted virtual health coaching sessions with more than 600 patients.
Tejativaddhana P, Wichukorn S, Kasemsup V, Suksaroj T. The roles of village health volunteers: COVID-19 prevention and control in Thailand. Asia Pac J Health Manag. 2020;15(3):18–22. https://doi. org/10.24083/apjhm.v15i3.477	2020-08-31	Review - narrative	Commentary		Started Jan 2020 current at article submission	Commentary based on the analysis of current management practice for COVID prev and control		Thailand	Thai village health volunteers		Village health volunteers doing home visits	Centre for Community Primary Healthcare enhances coordination of VHVs. VHV trained by Ministry of Public Health, further support from DHBs.	Reduce transmision, morbdity and reducced case load on hospital thru successful home Q. Without VHVs, the Thai health system may be overburden by increasing treatment costs and number of patients	COVID-19 prevention info. to communities, community testing, assisting case follow-up and support during Q, assist with coordinating COVD-19 response.	VHVs are elected by their communities and were already stationed there when the pandemic hit, so could mobilise quickly. Door-to-door assistance and close kinship between VHVs and local individuals promote compliance to national guidelines on COVID-19 prevention (including hand washing, applying hand sanitizers, hygienic mask wearing, and social distancing).	Lack of systemic communication between provinces to share and customise good practices for COVID-19 prev and control. Rural VHVs have stronger community lins than urban counterparts.	Community cooperation for screening (ie COVID testing faciliated by VHVs) and compliance with government guidelines for COVID-19 was mostly successful		Community cooperation for screening and compliance with government guidelines for COVID-19 was mostly successful
Niyati S, Mandela SN. Impact of the pandemic on accredited social health activists (ASHA) in India. Rev Agrar Stud. 2020;10(1) (http://ras.org.in/61365ac2c2e523ec464847dbf0cbf4a5, accessed 9 November 2020).	Not stated	Descriptive comment	Commentary		March 27th was when Minister released document stating HCW COVID-19 duties, incl. ASHA	Qual interviews with ASHAs		India	(ASHAs) are community health workers under the National Rural Health Mission of Government of India		ASHAs	Home visits 30-50 homes/day - take travel hx, health profiles of household members and visitors, provide home Q instructions and monitoring, report to medical officer, administer routine medicines to those who need it, provide COVID presvention advice. Some ASHAs undertook symptom screening in various Indian provinces for various risk groups and /or distributed masks.			ASHA Workers’ Union advocates for better conditions and support. It has >80k members	Longer hours and loss of public transport mean harder days. Out of pocket expenses (travel, PPE) low income, included reduced income through loss of incentive payments from reguar work eg. Bonuses for getting a child vaccinated for other diseases, inadequate training, lack of recogntion as govt health workers. No employment benefts. Infection risk (and stigma), lack of access to smartphones and t…				Nice summary of ASHAs work up to early May 2020
Chaudhuri. With the radio blaring, can information from communityhealth-worker home talks be heard? Evaluation of a COVID-19 home-talk programme in Kisoro, Uganda.	2021-03-21	Journal article	Evaluation study: before- and after- outcome measure comparison with data		April 20, 2020 to June 16, 2020	Evaluation of a CHW home-talk about COVID-19 designed for villagers		Uganda	Robust Village Health Worker (VHW) programme in 52 villages in the Kisoro district		Village Health Workers		48 VHWs gave 4308 COVID-19 home talks to more than 14 000 adults who have minimal education. Participants’ post-test scores were 20% higher than pre-test scores and 30% higher than controls’ test scores (p<0·0001). Most participants (82%) reported understanding and valuing information from the COVID-19 home talks more than they did information heard via the radio.	To deliver home talks about COVID-19. Outcome measure was villiager's score on test about COVID knowledge after the home talk and score to test retained knowedge 3-5 weeks later.	CHWs trained and monitored. Trust in CHWs and villiagers could focus and ask Qs during home talks.					Appears to only have abstract available. F2F better than radio!
Choi. Community Health Worker Perspectives on Engaging Unhoused Peer Ambassadors for COVID-19 Vaccine Outreach in Homeless Encampments and Shelters	2022	Journal article	Commentary		2020 and early 2021	Participatory community conference with CHW focus groups	Qual	United States	Homeless communities in Los Angeles		CHWs with peer ambassadors	CHWs would work in pairs with unhoused peer ambassadors to introducing themselves to potential homeless clients; distributing food, water, and harm reduction supplies (e.g., naloxone, clean needles); and assessing potential interest in a COVID-19, then guiding people to the mobile clinic if interested. CHWs had lived expereince of homelessness; PAs were unhoused homeless community members	Increased vaccine uptake among homeless people (not meausred by study). (1) PAs were effective liaisons to their peers to promote COVID-19 vaccines; (2) CHWs recognized the importance of establishing genuine trust and equitable working relationships within CHW/PA teams; (3) there were tradeoffs of integrating unhoused PAs into the existing CHW workflow; (4) CHWs had initial misgivings about the r…					Likely increased uptake		CHWs felt that short-term PA engagement was a missed opportunity to offer long-term employment and housing support.
Lee Rosenthal. Fighting the COVID-19 Merciless Monster Lives on the Line—Community Health Representatives’ Roles in the Pandemic Battle on the Navajo Nation	2020-10-01	Journal article	Commentary Interview with program director		May 2020? Current at article submission	NA		United States, Navajo Nation			Tribals CHWs	All CHRs on the Navajo Nation are Certified Nurse Aids and most are trained as CHWs with the New Mexico Department of Health. They have also been certified as Community Dental Aids.CHRs have to do some social work related counselling and do a lot of referrals to various mental health agencies	Successful crisis support and contact tracing	>100 Din´e CHWs extended traditional roles of as health promoters and a bridge between tribe and HCP to work in COVID-19 crisis management roles. Role includes translating COVID-19 health directives and related materials. Tribal leaders select CHWs and define their practice scope.	CHRs as the most trusted health care provider on the Navajo Nation. The CHR program is Navajo-run - self determiination. Trial leaders look to them for COVID-19 guidance. CHRs are able to quickly identify the most vulnerable and underserved members of their community and ensure resources make it to the families that need them	CHWs an be exposed to COVID-19, need Q. CHWs grieve when community members die from COVID, need time out, support. Hard work, night and weekend work is needed.	CHRs have been a critical force in the contact tracing response, they can seek the patient out even if ph no isn't working. Contact tracing is easy to fit into their workload			Nice model for PH communities
Sham L, Ciccone O, Patel AA. The COVID-19 pandemic and community health workers: An opportunity to maintain delivery of care and education for families of children with epilepsy in Zambia. J Glob Health 2020;10:020329	2020-12-01	Journal article	Commentary - opinion		Early March 2020 currently active at article submission date			Zambia	Linda township (v low income)		CHWs	Deliver eplilisy medication + education to families in the area (N=40) who have a child with epilipsy and deliver an educational component surrounding COVID-19 to each household.		Educational compoent on social distancing, hygeine (most client illeratare and cannot access govt info).
Singh. Training community health workers for the COVID-19 response, India	25/11/2022 (submitted 18 July 2021)	Journal article	Commentary		May 2021 - 1 day program	Evaluation of a CHW COVID-19 training module with before and after data		India; Bihar state	>400k unaccredited HCW in the state. 15k received 1 year training from state govt and graduated then received extra 1 day of COVID-19 training when the pandemic occurred		CHWs - not ASHAs	Training of unaccredited CHWs (who developed unaccredited skills by working in a pharmacy, etc. Note these are not ASHAs			Local communities with whom CHWs have built a relationship of trust regard them as doctors and approach them as the first points of contact for primary health care. Trained to: i) to safely identify potential cases of COVID-19 based on symptoms, while maintaining social distancing; (ii) to liaise with the nearest primary health centre to arrange testing and treatment; (iii) to monitor patients co…				a survey of 16 primary health centres in Patna and 11 primary health centres in Vaishali carried out in June 2021 reported that the average number of people with COVID-19 symptoms referred to each centre by CHWs increased from 5 per day before COVID-19 training to 15 per day after.	81/102 CHWs were satisfied that their training needs were being met and that they were receiving information from reliable sources
Wong. COVID-19 and Asian Americans: Reinforcing the Role of Community-Based Organizations in Providing Culturally and Linguistically Centered Care	Accepted 10 Feb 2022	Journal article	Commentary		Jun 2020 - active at time of writing			United States	South Asian Council for Social Services (SACSS)	Queens, NY	CHWs	Provided social services, senior programs, food pantry, economic benefits and insurance enrollment support, and civic engagement activities to community members. Provided support thru pandemic, incl. mental health, COVID-19 information, distribute masks and santiser, testing and vaccination services	SACSS’ participation with the Test & Trace Corps initiative is a natural extension of its programmatic efforts. This partnership and the SACSS ongoing health resource and community support efforts, both in-person and via community-preferred social media channels, highlight how hyperlocal CBOs quickly fill critical COVID-19- and health-related information and service gaps		SACCS built on partnerships with local community groups and city leaders to disseminate resources and advocate for greater social, economic, and health related services for their community		Bilingual staff offering regular in-person and virtual information and resource provision, to ensure community members become familiar with health and economic resources available to them (NYC Care), build health and technological literacy, and deliver critical senior support and wellness services (averaging 7 support groups, 187 wellness calls, and 79 counseling sessions per month between Februa…		Collaborating with NYC Health + Hospitals city hospital system to provide free, walk-in COVID-19 PCR testing and vaccination using mobile units (vaccine vans) and bilingual SACSS staff onsite in neighborhoods in Flushing, Queens, averaging *169 vaccinations a month between February and May 2021.
					1/03/2020 active at time of writing				Korean Community Services of Metropolitan NewYork, Inc. (KCS)			Through continued community contact points, KCS developed and disseminated tailored, virtual COVID-19 educational trainings created in partnership with the Korean American Physicians Association of NY (KAMPANY) and CSAAH community questions and concerns on topics related to COVID-19. KCS clinical staff and CHWs provided free COVID-19 testing events at KCS community sites. KCS outreach events also…	KCS initiated a partnership with NYC’s Test & Trace Corps		Provided prevention-related information on testing and infection in preferred languages and from trusted community members. Mobile testing anc vaccination vans were staffed by bilingual teams to engage the community and increase COVID-19 testing and vaccination access to historically underresourced and immigrant Asian American communities. Partnered with Uber and faith based org.s to increase acc…			Online meetings and videos encourage vaccination and address community concerns in language (such as how to use at-home test kits), reaching over 32,000 social media viewers in November 2021. KCS has successfully increased COVID-19 vaccine uptake with the local senior and immigrant populations, offering more than 160 appointments daily, 7 days a week with trusted providers, and in patientpreferre…	Clinical and lay health worker staff providing free COVID-19 PCR testing, vaccination, and antibody screening events at KCS, successfully preregistering and testing more than 1000 individuals across four events in May 2020 alone.
